# Supplementary material for: A Protoplast Transient Expression System to Enable Molecular, Cellular, and Functional Studies in Phalaenopsis orchids
Source: Front Plant Sci. 2018 Jun 22;9:843. doi: 10.3389/fpls.2018.00843 (PMC6024019; doi:10.3389/fpls.2018.00843)
Supplement: Supplementary file 2 [file Data_Sheet_1.xlsx]

## Sheet: Proplast size
Supplementary Data sheet 1. Protoplast cell size measurement.
Number of cell	Progoplast diameter (mm)
1	19.137
2	20.732
3	22.831
4	23.347
5	24.281
6	24.39
7	24.762
8	26.049
9	26.417
10	26.667
11	27.002
12	27.194
13	27.547
14	28.029
15	28.108
16	28.247
17	28.372
18	29.496
19	29.524
20	29.585
21	29.905
22	30.274
23	30.476
24	30.64
25	31.098
26	31.389
27	31.97
28	32.046
29	32.179
30	32.381
31	32.395
32	32.395
33	33.275
34	33.542
35	33.906
36	34.086
37	34.412
38	34.667
39	35.113
40	35.732
41	36.032
42	36.079
43	36.869
44	36.984
45	37.17
46	37.375
47	38.065
48	38.202
49	38.434
50	38.674
51	38.908
52	39.094
53	39.352
54	39.464
55	39.634
56	41.18
57	41.524
58	41.905
59	42.073
60	42.43
61	43.026
62	43.31
63	44.512
64	44.762
65	44.954
66	45.813
67	47.705
68	48.384
69	51.585
Average	34.3058
Standard deviation	7.10151
