# Supplementary material for: A Protoplast Transient Expression System to Enable Molecular, Cellular, and Functional Studies in Phalaenopsis orchids
Source: Front Plant Sci. 2018 Jun 22;9:843. doi: 10.3389/fpls.2018.00843 (PMC6024019; doi:10.3389/fpls.2018.00843)
Supplement: Supplementary file 3 [file Data_Sheet_2.xlsx]

## Sheet: Transfection efficiency
Supplementary Data sheet 2. Measurement of transfection efficiency.
	Total protoplasts	Protoplasts with expression of the mCherry-VirD2NLS marker
1	46	38
2	70	59
3	121	120
4	8	6
5	19	13
6	18	14
7	14	9
8	15	10
9	23	17
10	22	15
11	16	12
12	19	15
13	21	16
14	24	20
15	19	15
16	11	9
SUM	466	388
Transformation efficiency		0.832618
